# Supplementary material for: Frontier and hotspot evolution in cerebrotendinous xanthomatosis: a bibliometric analysis from 1993 to 2023
Source: Front Neurol. 2024 Jul 26;15:1371375. doi: 10.3389/fneur.2024.1371375 (PMC11310052; doi:10.3389/fneur.2024.1371375)
Supplement: Supplementary file 1 [file Table_1.XLSX]

## Sheet: Sheet1
Rank	Citations	Author	Title	Journal	Year	Doi
1	44	Salen G	Epidemiology, diagnosis, and treatment of cerebrotendinous xanthomatosis (CTX)	Journal of Inherited Metabolic Disease	2017	doi：10.1007/s10545-017-0093-8
2	37	Leitersdorf E	Frameshift and splice-junction mutations in the sterol 27-hydroxylase gene cause cerebrotendinous xanthomatosis in Jews or Moroccan origin	Journal of Clinical Investigation	1993	doi: 10.1172/jci116484
3	37	Duell PB	Diagnosis, treatment, and clinical outcomes in 43 cases with cerebrotendinous xanthomatosis		2018	doi：10.1016/j.jacl.2018.06.008
4	33	Mignarri A	A suspicion index for early diagnosis and treatment of cerebrotendinous xanthomatosis	Journal of Inherited Metabolic Disease	2014	doi: 10.1007/s10545-013-9674-3
5	32	CALI JJ	Characterization of human sterol 27-hydroxylase. A mitochondrial cytochrome P-450 that catalyzes multiple oxidation reaction in bile acid biosynthesis	Journal of Biological Chemistry	1991	PMID: 1708392
6	31	Nie SK	Cerebrotendinous xanthomatosis: a comprehensive review of pathogenesis, clinical manifestations, diagnosis, and management	Orphanet Journal of Rare Diseases	2014	doi: 10.1186/s13023-014-0179-4
7	25	Mignarri A	The spectrum of magnetic resonance findings in cerebrotendinous xanthomatosis: redefinition and evidence of new markers of disease progression	Journal of Neurology	2017	doi：10.1007/s00415-017-8440-0
8	24	KIM KS	Identification of new mutations in sterol 27-hydroxylase gene in Japanese patients with cerebrotendinous xanthomatosis (CTX)	Journal of Lipid Research	1994	PMID: 7915755
9	23	Yahalom G	Neurological outcome in cerebrotendinous xanthomatosis treated with chenodeoxycholic acid: early versus late diagnosis	Clinical Neuropharmacology	2013	doi：10.1097/WNF.0b013e318288076a
10	22	Stelten BML	Long-term treatment effect in cerebrotendinous xanthomatosis depends on age at treatment start		2019	doi：10.1212/WNL.0000000000006731

## Sheet: Sheet2
Salen G	2017	J INHERIT METAB DIS	V40	P771	DOI 10.1007/s10545-017-0093-8
LEITERSDORF E	1993	J CLIN INVEST	V91	P2488	DOI 10.1172/JCI116484
Duell PB	2018	J CLIN LIPIDOL	V12	P1169	DOI 10.1016/j.jacl.2018.06.008
Mignarri A	2014	J INHERIT METAB DIS	V37	P421	DOI 10.1007/s10545-013-9674-3
CALI JJ	1991	J BIOL CHEM	V266	P7779
Nie SK	2014	ORPHANET J RARE DIS	V9	P0	DOI 10.1186/s13023-014-0179-4
Mignarri A	2017	J NEUROL	V264	P862	DOI 10.1007/s00415-017-8440-0
KIM KS	1994	J LIPID RES	V35	P1031
Yahalom G	2013	CLIN NEUROPHARMACOL	V36	P78	DOI 10.1097/WNF.0b013e318288076a
Stelten BML	2019	NEUROLOGY	V92	PE83	DOI 10.1212/WNL.0000000000006731
